# Supplementary material for: CYP2C19 Contributes to THP-1-Cell-Derived M2 Macrophage Polarization by Producing 11,12- and 14,15-Epoxyeicosatrienoic Acid, Agonists of the PPARγ Receptor
Source: Pharmaceuticals (Basel). 2023 Apr 15;16(4):593. doi: 10.3390/ph16040593 (PMC10143178; doi:10.3390/ph16040593)
Supplement: Supplementary file 1 [file pharmaceuticals-16-00593-s001.zip]

Archive with 1 entries (1 files):
- pharmaceuticals-2328460-supplementary.pptx
